# Supplementary material for: Microbial Diversity and Metabolite Profile of Fermenting Millet in the Production of Hausa koko, a Ghanaian Fermented Cereal Porridge
Source: Front Microbiol. 2021 Aug 4;12:681983. doi: 10.3389/fmicb.2021.681983 (PMC8371397; doi:10.3389/fmicb.2021.681983)
Supplement: Supplementary file 1 [file Table_1.XLSX]

## Sheet: stats dada2
Supplementary Table S1. Number of bacterial reads per sample after each filtering step.
sample-id	input	filtered	denoised	merged	non-chimeric
AAB.12	90341	86233	85408	81394	70637
AAB.D	84229	79727	78587	75194	71059
AAB.K	93935	89201	88081	83802	75915
AAB.M	82258	77953	76788	73659	66635
AAB.Sd	86754	82500	80977	74564	57124
AAB.Su	98914	94365	93285	89498	81082
AAF.12	96908	92832	92394	89323	81724
AAF.D	81503	76554	75146	71554	67376
AAF.K	87570	83554	82949	79521	73969
AAF.M	82272	78283	77825	75740	71712
AAF.Sd	94505	90576	89888	86664	79677
AAF.Su	96119	91635	90988	87714	78189
AAT.12	92352	87808	86950	83834	78871
AAT.D	81235	76812	76183	73512	69532
AAT.K	87141	74486	71947	66453	57645
AAT.M	91384	87309	86769	83595	76675
AAT.Sd	96407	92167	91489	88835	78927
AAT.Su	95070	90744	90206	87909	77736
AMZ.12	80937	77537	76757	73468	64094
AMZ.24	82000	78219	77378	74123	66703
AMZ.D	93230	87462	84562	76906	72067
AMZ.K	93605	88904	87969	84213	74431
AMZ.M	85899	81924	81220	77736	69675
AMZ.Sd	98419	94103	93154	89180	81802
AMZ.Su	93880	89826	88792	85224	77813
DOD.12	80041	75683	75341	72501	65093
DOD.D	80041	74845	73963	70756	66419
DOD.K	84716	80428	79535	75819	68334
DOD.M	96488	90574	90076	87111	80772
DOD.Sd	97236	92390	91918	88036	76620
DOD.Su	92350	86025	84881	81338	76236
MAN.12	93348	88489	88080	84544	73692
MAN.24	80277	76243	75768	72180	61732
MAN.D	98129	91988	89182	82612	77191
MAN.K	81129	75688	74931	72348	66141
MAN.M	99028	93768	93087	89328	78895
MAN.Sd	99466	94481	93855	89978	80207
MAN.Su	96823	90737	89300	84572	74904
SUN.12	88373	83998	83589	80049	70090
SUN.24	82127	77891	77122	73818	64730
SUN.D	92315	86057	84739	82017	77746
SUN.K	83904	64382	61307	56868	53599
SUN.M	89377	84723	84166	80977	72050
SUN.Sd	96890	91624	91144	88020	76013
SUN.Su	94535	89784	89234	86387	74714
TAC.12	97377	91695	91275	88955	83728
TAC.K	96365	91160	90867	88213	84089
TAC.M	97992	92998	92655	90018	82837
TAC.Sd	93784	89343	89037	87206	81241
TAC.Su	89914	85079	84598	82495	77825
TAD.12	80653	76297	75891	74233	72555
TAD.D	83888	77662	76898	75073	73241
TAD.K	90140	85244	84887	83322	82108
TAD.M	89428	83834	83054	79763	73610
TAD.Sd	81967	78252	77822	76037	70794
TAD.Su	85963	81784	81146	78801	73153
TAK.12	82468	78282	78071	76336	74397
TAK.D	84227	79957	79495	77802	75115
TAK.K	81770	77443	76942	74877	71496
TAK.M	90273	83340	82964	81850	79444
TAK.Sd	92987	88615	88165	86473	81411
TAK.Su	90243	85538	85282	83169	75731
TEA.12	96368	91107	90210	85035	76046
TEA.D	92572	85155	81826	70546	61639
TEA.K	89344	83873	83389	81654	79157
TEA.M	86444	81897	81427	78630	70804
TEA.Sd	93712	88068	87343	83747	73358
TEA.Su	99394	93906	92981	88668	78116
TED.12	83640	78930	78553	76879	74725
TED.D	92262	87287	86539	84229	70957
TED.K	85061	80397	79890	77178	72395
TED.M	84723	80646	80326	78493	74282
TED.Sd	90319	85627	84947	82449	77382
TED.Su	88272	83567	83183	79789	70073
TEK.12	92473	87444	86854	82690	71415
TEK.D	81511	76526	75803	73990	70779
TEK.K	92582	87781	87374	83428	73397
TEK.M	84846	80397	79524	76118	68460
TEK.Sd	81550	77521	77112	73640	64132
TEK.Su	86869	82057	81746	79188	70754
TEP.12	94336	89749	89182	85545	76248
TEP.D	81112	75194	73761	69439	53252
TEP.K	91018	85928	85459	82616	75108
TEP.M	95961	89860	89309	86267	79327
TEP.Sd	91581	86591	86290	83885	73081
TEP.Su	96309	90860	90234	86828	75920
WIN.12	95281	89920	89361	85795	73562
WIN.24	95372	90096	89268	85197	73775
WIN.D	96963	90588	89110	83291	69949
WIN.K	92868	87447	86899	83942	78634
WIN.M	81219	76737	76353	73834	68644
WIN.Sd	89321	84275	83512	80698	72075
WIN.Su	95039	89040	88382	84659	77211
