# Supplementary material for: Microbial Diversity and Metabolite Profile of Fermenting Millet in the Production of Hausa koko, a Ghanaian Fermented Cereal Porridge
Source: Front Microbiol. 2021 Aug 4;12:681983. doi: 10.3389/fmicb.2021.681983 (PMC8371397; doi:10.3389/fmicb.2021.681983)
Supplement: Supplementary file 2 [file Table_2.XLSX]

## Sheet: dada2-single-end-table
Supplementary Table S2. Number of fungal reads per sample after each filtering step.
sample-id	input	filtered	denoised	non-chimeric
SUN-D	18	6	1	1
MAN-D	274	79	22	22
WIN-D	531	100	24	24
WIN-M	124930	2114	2035	1826
MAN-K	136241	2060	2008	1931
WIN-24	157465	3658	3537	3326
TAD-K	154370	5958	4640	4640
TEK-12	117575	4885	4823	4823
MAN-M	157065	9184	9048	8798
SUN-K	46519	11917	11843	11843
MAN-12	142079	16662	16492	16412
TAD-M	119789	20761	20449	20277
WIN-K	202431	20786	20586	20508
WIN-Su	141749	26702	26563	26508
WIN-12	166592	27722	27560	27150
TAD-12	134306	44249	44150	44150
TAD-Su	161044	46585	46434	46428
MAN-24	195068	50477	50315	49996
MAN-Su	149815	53076	52871	52871
SUN-Sd	140395	55058	54810	54774
SUN-M	182370	57622	57462	57025
SUN-24	180248	62143	61781	61698
TEK-Su	162770	66914	66782	65129
SUN-12	164303	80182	79946	79930
MAN-Sd	181227	84271	84029	84029
TAD-D	165721	85359	85085	84796
SUN-Su	173129	86588	86453	86453
WIN-Sd	137963	87854	87712	87712
TEK-D	188902	116038	115592	114483
TEK-Sd	171432	123708	123436	120088
TAD-Sd	197544	121744	121450	121315
TEK-M	218082	161658	161368	143311
TEK-K	220307	154508	154127	144684
